# Supplementary material for: Reviving public provisioning in US health care
Source: Health Aff Sch. 2025 Mar 17;3(3):qxaf013. doi: 10.1093/haschl/qxaf013 (PMC11912840; doi:10.1093/haschl/qxaf013)
Supplement: qxaf013_Supplementary_Data [file qxaf013_supplementary_data.zip]

Archive with 3 entries (3 files):
- coi_disclosure.docx
- coi_disclosure_DB.docx
- coi_disclosure.cmg.pdf
